# Supplementary material for: Germline recessive mutations in PI4KA are associated with perisylvian polymicrogyria, cerebellar hypoplasia and arthrogryposis
Source: Hum Mol Genet. 2015 Apr 8;24(13):3732–41. doi: 10.1093/hmg/ddv117 (PMC4459391; doi:10.1093/hmg/ddv117)
Supplement: Supplementary Data [file supp_ddv117_ddv117supp_table1_fig1.xls]

## Sheet: Table S1 and Figure S1
Table S1: Coverage statistics for each candidate gene. GPR56 is also known as ADGRG1 and KIAA1279 is also known as KIF1BP. Coverage of candidate genes was calculated based on RefSeq gene coordinates of coding region and where multiple isoforms exist, the one listed in the
HGMD database was used.
Gene ID	mean coverage in II-1	10x or more	mean coverage in II-2	10x or more	mean coverage in II-3	10x or more	mean coverage in I-1	10x or more	mean coverage in I-2	10x or more	Reference
AKT3	99.7943	1	51.8304	1	61.3433	1	98.9131	1	92.0417	1	Rivière (2012) Nat Genet 44, 934
CCND2	51.878	0.93901	27.4591	0.776755	32.1669	0.998849	51.9033	0.917146	52.5443	0.941312	Mirzaa (2014) Nat Genet 46, 510
COL18A1	31.8085	0.677556	16.2693	0.522693	28.4309	0.704988	26.4781	0.581297	27.0623	0.612968	Keren (2007) Am J Med Genet A 143A, 1514
EOMES	50.9383	0.686408	30.7442	0.66699	44.2311	0.668447	53.3107	0.680583	49.3733	0.675243	Baala (2007) Nat Genet 39, 454
FOXP2	75.9851	1	46.3871	0.981369	62.0512	0.967396	79.8742	1	71.8225	1	Roll (2010) Hum Mol Genet 19,4848
GPR56	52.0923	0.995675	29.2489	0.975012	38.5699	0.964921	58.7347	0.996156	52.3215	0.986064	Piao (2004) Science 303,2033
KIAA1279	57.1206	0.90134	40.6343	0.887936	44.4761	0.92118	59.8102	0.854692	54.3662	0.875067	Valence (2013) Neurogenetics 14, 215
KIF1B	81.4808	1	50.3658	0.99887	55.8451	1	83.807	1	73.0563	1	Kariminejad (2011) Hum Mutat 32, 1427
LAMC3	41.1286	0.887878	22.4352	0.804104	32.3374	0.907975	41.003	0.878781	36.0398	0.871166	Barak (2011) Nat Genet 43, 590
NHEJ1	65.7286	1	40.0923	1	55.6463	1	71.4872	1	60.099	1	Cantagrel (2006) Hum Mutat 28, 356
PAX6	81.8021	1	48.1254	1	63.8888	1	97.388	1	86.2326	1	Mitchell (2003) Ann Neurol 53, 658
PIK3CA	93.0964	1	53.1628	0.997817	72.0895	1	94.9641	1	89.1893	1	Rivière (2012) Nat Genet 44,934
PIK3R2	30.9744	0.575938	14.1066	0.500457	22.2722	0.630375	29.1592	0.582342	24.1702	0.543001	Rivière (2012) Nat Genet 44,934
RAB3GAP1	79.9766	1	46.7138	1	63.2992	1	84.3141	1	78.8774	1	Morris-Rosendahl (2010) Eur J Hum Genet 18, 1100
RTTN	84.2719	1	49.8025	1	65.7314	0.996257	91.6281	1	84.1698	1	Kheradmand Kia (2012) Am J Hum Genet 91, 533
SNAP29	61.9188	0.753866	36.6418	0.695876	39.6211	0.737113	67.3814	0.695876	58.6727	0.761598	Sprecher et al (2005) Am J Hum Genet
SRPX2	102.034	1	57.2928	1	70.5233	1	57.2083	1	100.186	1	Roll (2006) Hum Mol Genet 15, 1195
TUBA1A	133.043	1	87.1736	1	92.8146	1	138.549	1	131.544	1	Jansen (2011) Neurology 76, 988
TUBA8	68.9644	0.998517	39.7339	0.992587	52.6427	0.998517	70.0133	0.998517	63.5419	0.998517	Abdollahi (2009) Am J Hum Genet 85, 737
TUBB2B	88.1309	0.908751	47.1877	0.893792	74.6051	0.990277	93.7322	0.857143	86	0.889304	Jaglin (2009) Nat Genet 41, 746
TUBB3	63.2618	0.872781	31.1908	0.873521	51.8513	0.95858	57.9135	0.858728	55.98	0.85429	Poirier (2010) Hum Mol Genet 19,4462
WDR62	48.2081	0.949902	27.9626	0.93415	37.1216	0.967184	49.1299	0.948151	44.0866	0.949683	Murdock (2011) Am J Med Genet A 155, 2071
Coding regions of candidate genes	67.6468	0.919041	39.3579	0.888798	51.442	0.928479	68.8553	0.906539	64.0805	0.908898	53.83 kb of coding sequence for genes mentioned above
Target regions	80.0634	0.938127	47.2791	0.911022	57.0117	0.936785	83.4532	0.935353	77.5206	0.933672	SeqCap_EZ_Exome_v3_capture.bed
Target regions and IBD2	75.1104	0.942295	44.7259	0.915641	53.9624	0.940075	79.6197	0.938442	72.9697	0.937732	See Table 2 for IBD2 regions
860 rare predicted deleterious variants	74.5159	0.955603	42.5516	0.923077	55.2029	0.966527	78.1037	0.952484	68.2924	0.944915	See Table S2
Figure S1: Mean coverage for each gene. The only gene where there is an obvious outlier in coverage is SRPX2 where individual I-1 has proprotionately less reads compared to other samples. This gene lies on the X chromosome and I-1 is the only male sample, so the results are
consistent with a single copy. No likely whole gene deletions are identified.
